# Supplementary material for: Plasma Metabolomics for Discovery of Early Metabolic Markers of Prostate Cancer Based on Ultra-High-Performance Liquid Chromatography-High Resolution Mass Spectrometry
Source: Cancers (Basel). 2021 Jun 23;13(13):3140. doi: 10.3390/cancers13133140 (PMC8268247; doi:10.3390/cancers13133140)
Supplement: Supplementary file 1 [file cancers-13-03140-s001.zip]

Archive with 1 entries (1 files):
- cancers-1178576-SI.pdf
